# Supplementary material for: Effect of Direct-Acting Antiviral Therapy on Glycemic Control in Patients with Chronic Hepatitis C and Type 2 Diabetes: A Systematic Review and Meta-Analysis
Source: Viruses. 2026 Feb 13;18(2):239. doi: 10.3390/v18020239 (PMC12945286; doi:10.3390/v18020239)
Supplement: Supplementary file 1 [file viruses-18-00239-s001.zip]

Archive with 5 entries (5 files):
- Supplementary_Table_S1_Search_Strategy_1.md
- Supplementary_Table_S2_NOS_Assessment_1.xlsx
- Supplementary_Table_S3_Data_Extraction_1.xlsx
- Supplementary_File_S1_R_Code_1.R
- viruses-4101982-supplementary.pdf
