# Supplementary material for: Effect of Direct-Acting Antiviral Therapy on Glycemic Control in Patients with Chronic Hepatitis C and Type 2 Diabetes: A Systematic Review and Meta-Analysis
Source: Viruses. 2026 Feb 13;18(2):239. doi: 10.3390/v18020239 (PMC12945286; doi:10.3390/v18020239)
Supplement: Supplementary file 1 [file viruses-18-00239-s001.zip › Supplementary_Table_S1_Search_Strategy_1.md]

# Supplementary Table S1: Complete Search Strategy

**Date of search:** July 2025  
**Databases searched:** PubMed, Embase, Cochrane Library  
**Language restrictions:** None  
**Date restrictions:** From inception to July 2025

---

## PubMed Search Strategy

**Search date:** July 15, 2025  
**Results:** 287 records

```
#1 "Hepatitis C"[Mesh] OR "Hepacivirus"[Mesh] OR "hepatitis C"[tiab] OR "HCV"[tiab] OR "hepacivirus"[tiab]

#2 "Direct-Acting Antivirals"[Mesh] OR "direct-acting antiviral*"[tiab] OR "DAA"[tiab] OR "sofosbuvir"[tiab] OR "ledipasvir"[tiab] OR "velpatasvir"[tiab] OR "daclatasvir"[tiab] OR "elbasvir"[tiab] OR "grazoprevir"[tiab] OR "glecaprevir"[tiab] OR "pibrentasvir"[tiab] OR "ombitasvir"[tiab] OR "paritaprevir"[tiab] OR "dasabuvir"[tiab] OR "simeprevir"[tiab]

#3 "Diabetes Mellitus, Type 2"[Mesh] OR "type 2 diabetes"[tiab] OR "T2DM"[tiab] OR "non-insulin-dependent diabetes"[tiab] OR "NIDDM"[tiab] OR "adult-onset diabetes"[tiab]

#4 "Glycated Hemoglobin A"[Mesh] OR "glycated hemoglobin"[tiab] OR "glycosylated hemoglobin"[tiab] OR "HbA1c"[tiab] OR "A1C"[tiab] OR "glycemic control"[tiab] OR "glycaemic control"[tiab] OR "glucose control"[tiab] OR "blood glucose"[tiab] OR "blood sugar"[tiab]

#5 #1 AND #2 AND #3 AND #4

#6 #5 NOT ("animals"[Mesh] NOT "humans"[Mesh])

#7 #6 NOT ("case reports"[Publication Type] OR "editorial"[Publication Type] OR "letter"[Publication Type] OR "comment"[Publication Type])
```

**Final results:** 287 records

---

## Embase Search Strategy

**Search date:** July 16, 2025  
**Results:** 142 records

```
#1 'hepatitis C'/exp OR 'hepatitis C':ti,ab OR 'HCV':ti,ab OR 'hepacivirus':ti,ab

#2 'direct acting antiviral agent'/exp OR 'direct-acting antiviral*':ti,ab OR 'DAA':ti,ab OR 'sofosbuvir'/exp OR 'ledipasvir'/exp OR 'velpatasvir'/exp OR 'daclatasvir'/exp OR 'elbasvir'/exp OR 'grazoprevir'/exp OR 'glecaprevir'/exp OR 'pibrentasvir'/exp OR 'ombitasvir'/exp OR 'paritaprevir'/exp OR 'dasabuvir'/exp OR 'simeprevir'/exp

#3 'non insulin dependent diabetes mellitus'/exp OR 'type 2 diabetes':ti,ab OR 'T2DM':ti,ab OR 'non-insulin-dependent diabetes':ti,ab OR 'NIDDM':ti,ab OR 'adult-onset diabetes':ti,ab

#4 'glycosylated hemoglobin'/exp OR 'glycated hemoglobin':ti,ab OR 'glycosylated hemoglobin':ti,ab OR 'HbA1c':ti,ab OR 'A1C':ti,ab OR 'glycemic control':ti,ab OR 'glycaemic control':ti,ab OR 'glucose control':ti,ab OR 'blood glucose':ti,ab OR 'blood sugar':ti,ab

#5 #1 AND #2 AND #3 AND #4

#6 #5 AND [humans]/lim

#7 #6 NOT ('case report'/exp OR 'editorial'/exp OR 'letter'/exp OR 'conference abstract'/exp)
```

**Final results:** 142 records

---

## Cochrane Library Search Strategy

**Search date:** July 17, 2025  
**Results:** 29 records

```
#1 MeSH descriptor: [Hepatitis C] explode all trees

#2 (hepatitis C OR HCV OR hepacivirus):ti,ab,kw

#3 #1 OR #2

#4 MeSH descriptor: [Antiviral Agents] explode all trees

#5 (direct-acting antiviral* OR DAA OR sofosbuvir OR ledipasvir OR velpatasvir OR daclatasvir OR elbasvir OR grazoprevir OR glecaprevir OR pibrentasvir OR ombitasvir OR paritaprevir OR dasabuvir OR simeprevir):ti,ab,kw

#6 #4 OR #5

#7 MeSH descriptor: [Diabetes Mellitus, Type 2] explode all trees

#8 (type 2 diabetes OR T2DM OR non-insulin-dependent diabetes OR NIDDM OR adult-onset diabetes):ti,ab,kw

#9 #7 OR #8

#10 MeSH descriptor: [Glycated Hemoglobin A] explode all trees

#11 (glycated hemoglobin OR glycosylated hemoglobin OR HbA1c OR A1C OR glycemic control OR glycaemic control OR glucose control OR blood glucose OR blood sugar):ti,ab,kw

#12 #10 OR #11

#13 #3 AND #6 AND #9 AND #12
```

**Final results:** 29 records

---

## Additional Sources

### Manual searches:
- Reference lists of included studies: 0 additional records
- Reference lists of relevant systematic reviews: 0 additional records
- Grey literature (conference proceedings, dissertations): 0 additional records

### Trial registries:
- ClinicalTrials.gov: Searched, 0 relevant records
- WHO International Clinical Trials Registry Platform: Searched, 0 relevant records

---

## Total Results

| Database | Records Retrieved | After Deduplication |
|----------|-------------------|---------------------|
| PubMed | 287 | - |
| Embase | 142 | - |
| Cochrane Library | 29 | - |
| **Total** | **458** | **312** |

**After title/abstract screening:** 38 full-text articles assessed  
**After full-text screening:** 6 studies included in meta-analysis

---

## Notes

1. All searches were conducted by two independent reviewers (J-H H and M-S L)
2. No language or date restrictions were applied
3. Search strategies were developed with assistance from a medical librarian
4. All search strategies were peer-reviewed before execution
5. Deduplication was performed using EndNote X9
6. Search results were managed using Covidence systematic review software

---

**Date of document preparation:** December 15, 2025  
**Prepared by:** Jing-Hong Hu, Ming-Shyan Lin
