# Supplementary material for: Effect of Direct-Acting Antiviral Therapy on Glycemic Control in Patients with Chronic Hepatitis C and Type 2 Diabetes: A Systematic Review and Meta-Analysis
Source: Viruses. 2026 Feb 13;18(2):239. doi: 10.3390/v18020239 (PMC12945286; doi:10.3390/v18020239)
Supplement: Supplementary file 1 [file viruses-18-00239-s001.zip › Supplementary_Table_S2_NOS_Assessment_1.xlsx]

## Sheet: NOS Assessment
Study	Country	Representativeness	Selection of controls	Ascertainment of exposure	Outcome not present at start	Comparability (max 2★)	Assessment of outcome	Follow-up duration	Adequacy of follow-up	Total Score	Overall Quality
Hum et al. (2017)	USA	★	★	★	★	★★	★	★	★	9	High
Ciancio et al. (2018)	Italy	★	★	★	★	★★	★	★	★	9	High
Dawood et al. (2017)	Egypt	★	-	★	★	★	★	★	★	7	Moderate
Mada et al. (2020)	Qatar	★	★	★	★	★★	★	★	★	9	High
Takahashi et al. (2020)	Japan	★	★	★	★	★★	★	★	★	9	High
Andres et al. (2020)	USA	★	-	★	★	★	★	★	★	7	Moderate
