# Supplementary material for: Effect of Direct-Acting Antiviral Therapy on Glycemic Control in Patients with Chronic Hepatitis C and Type 2 Diabetes: A Systematic Review and Meta-Analysis
Source: Viruses. 2026 Feb 13;18(2):239. doi: 10.3390/v18020239 (PMC12945286; doi:10.3390/v18020239)
Supplement: Supplementary file 1 [file viruses-18-00239-s001.zip › Supplementary_Table_S3_Data_Extraction_1.xlsx]

## Sheet: Data Extraction
Study	Country	Design	Setting	Sample_Size	Age_Mean_SD	Male_Percent	BMI_Mean_SD	Diabetes_Duration_Years	Baseline_HbA1c_Mean_SD	Cirrhosis_Percent	HCV_Genotype_1_Percent	DAA_Regimens	Treatment_Duration_Weeks	SVR_Rate_Percent	Follow_up_Weeks	Post_HbA1c_Mean_SD	HbA1c_Change_Mean_SD	Insulin_Use_Percent	Metformin_Use_Percent
Hum et al. (2017)	USA	Retrospective cohort	Veterans Affairs	1234	58.2 ± 7.8	97	30.1 ± 5.4	8.5 ± 6.2	7.6 ± 1.5	38	72	SOF/LDV, SOF/VEL, EBR/GZR	12	96.5	24	7.39 ± 1.4	-0.21 ± 0.8	42	68
Ciancio et al. (2018)	Italy	Prospective cohort	Single center	102	62.5 ± 9.1	58	27.8 ± 4.2	10.2 ± 7.5	7.9 ± 1.2	45	65	SOF/LDV, SOF/DCV, 3D	12	98	48	7.25 ± 1.1	-0.65 ± 0.9	35	78
Dawood et al. (2017)	Egypt	Prospective cohort	Multi-center	156	54.3 ± 8.5	52	29.5 ± 5.1	7.8 ± 5.9	8.4 ± 1.6	52	8	SOF/DCV, SOF/LDV	12	95.5	24	7.52 ± 1.4	-0.88 ± 1.1	48	72
Mada et al. (2020)	Qatar	Retrospective cohort	Single center	89	56.8 ± 7.2	61	31.2 ± 6.3	9.1 ± 6.8	7.7 ± 1.3	42	58	SOF/VEL, EBR/GZR, GLE/PIB	12	97.8	24	7.18 ± 1.2	-0.52 ± 0.7	38	82
Takahashi et al. (2020)	Japan	Retrospective cohort	Multi-center	245	65.2 ± 8.9	55	24.8 ± 3.6	11.5 ± 8.2	7.5 ± 1.1	48	88	SOF/LDV, EBR/GZR, GLE/PIB	12	98.4	48	7.08 ± 1.0	-0.42 ± 0.6	32	75
Andres et al. (2020)	USA	Retrospective cohort	Veterans Affairs	979	60.1 ± 8.4	98	30.5 ± 5.8	9.8 ± 7.1	7.8 ± 1.4	41	75	SOF/LDV, SOF/VEL, EBR/GZR, GLE/PIB	12	96.8	24	7.42 ± 1.3	-0.38 ± 0.7	45	70
