# Supplementary material for: Effect of Direct-Acting Antiviral Therapy on Glycemic Control in Patients with Chronic Hepatitis C and Type 2 Diabetes: A Systematic Review and Meta-Analysis
Source: Viruses. 2026 Feb 13;18(2):239. doi: 10.3390/v18020239 (PMC12945286; doi:10.3390/v18020239)
Supplement: Supplementary file 1 [file viruses-18-00239-s001.zip › Supplementary_File_S1_R_Code_1.R]

# ============================================================================
# Supplementary File S1: Complete R Code for Meta-Analysis
# ============================================================================
# Title: Effect of Direct-Acting Antiviral Therapy on Glycemic Control 
#        in Patients with Chronic Hepatitis C and Type 2 Diabetes: 
#        A Systematic Review and Meta-analysis
#
# Authors: Jing-Hong Hu, Ming-Ling Chang, Ming-Shyan Lin, 
#          Tung-Jung Huang, Yung-Yu Hsieh
#
# Date: December 15, 2025
# R version: 4.3.0
# Required packages: metafor, meta, dmetar
# ============================================================================

# Load required packages
if (!require("metafor")) install.packages("metafor")
if (!require("meta")) install.packages("meta")
if (!require("dmetar")) install.packages("dmetar")

library(metafor)
library(meta)
library(dmetar)

# Set working directory (modify as needed)
# setwd("/path/to/your/directory")

# ============================================================================
# 1. DATA INPUT
# ============================================================================

# Study data: HbA1c changes (post - pre treatment)
# Negative values indicate improvement in glycemic control

studies <- data.frame(
  study = c("Hum 2017", "Ciancio 2018", "Dawood 2017", 
            "Mada 2020", "Takahashi 2020", "Andres 2020"),
  
  # Sample sizes
  n = c(1234, 102, 156, 89, 245, 979),
  
  # Mean HbA1c change (post - pre)
  mean_change = c(-0.21, -0.65, -0.88, -0.52, -0.42, -0.38),
  
  # Standard deviation of change
  sd_change = c(0.8, 0.9, 1.1, 0.7, 0.6, 0.7),
  
  # Baseline HbA1c
  baseline_hba1c = c(7.6, 7.9, 8.4, 7.7, 7.5, 7.8),
  
  # Cirrhosis status (percentage)
  cirrhosis_pct = c(38, 45, 52, 42, 48, 41),
  
  # Country
  country = c("USA", "Italy", "Egypt", "Qatar", "Japan", "USA"),
  
  # Year
  year = c(2017, 2018, 2017, 2020, 2020, 2020)
)

# Display data
print("Study Data:")
print(studies)

# ============================================================================
# 2. PRIMARY META-ANALYSIS (RANDOM-EFFECTS MODEL)
# ============================================================================

# Calculate standard errors
studies$se_change <- studies$sd_change / sqrt(studies$n)

# Perform random-effects meta-analysis using DerSimonian-Laird method
ma_random <- rma(yi = mean_change, 
                 sei = se_change, 
                 data = studies,
                 method = "DL",
                 slab = study)

# Display results
print("=== PRIMARY META-ANALYSIS (RANDOM-EFFECTS) ===")
print(ma_random)

# Summary statistics
cat("\nPooled Mean Difference (Random-Effects):", 
    round(ma_random$beta, 2), "%\n")
cat("95% CI:", 
    round(ma_random$ci.lb, 2), "to", round(ma_random$ci.ub, 2), "%\n")
cat("I² statistic:", 
    round(ma_random$I2, 1), "%\n")
cat("Heterogeneity Q:", 
    round(ma_random$QE, 2), "(p =", 
    format.pval(ma_random$QEp, digits = 3), ")\n")

# ============================================================================
# 3. FIXED-EFFECT SENSITIVITY ANALYSIS
# ============================================================================

ma_fixed <- rma(yi = mean_change, 
                sei = se_change, 
                data = studies,
                method = "FE",
                slab = study)

print("\n=== FIXED-EFFECT SENSITIVITY ANALYSIS ===")
print(ma_fixed)

cat("\nPooled Mean Difference (Fixed-Effect):", 
    round(ma_fixed$beta, 2), "%\n")
cat("95% CI:", 
    round(ma_fixed$ci.lb, 2), "to", round(ma_fixed$ci.ub, 2), "%\n")

# ============================================================================
# 4. FOREST PLOT
# ============================================================================

# Create forest plot
png("Figure2_Forest_Plot.png", width = 3000, height = 2000, res = 300)
forest(ma_random,
       xlab = "Mean Difference in HbA1c (%)",
       main = "Forest Plot: Effect of DAA on HbA1c",
       cex = 0.8,
       col = "blue",
       border = "black",
       addfit = TRUE,
       addcred = TRUE)
dev.off()

cat("\n✅ Forest plot saved as 'Figure2_Forest_Plot.png'\n")

# ============================================================================
# 5. SUBGROUP ANALYSIS BY CIRRHOSIS STATUS
# ============================================================================

# Categorize studies by cirrhosis prevalence
studies$cirrhosis_group <- ifelse(studies$cirrhosis_pct >= 45, 
                                   "High cirrhosis (≥45%)", 
                                   "Low cirrhosis (<45%)")

# Subgroup analysis
ma_subgroup_cirrhosis <- rma(yi = mean_change, 
                              sei = se_change, 
                              data = studies,
                              mods = ~ cirrhosis_group,
                              method = "DL")

print("\n=== SUBGROUP ANALYSIS BY CIRRHOSIS STATUS ===")
print(ma_subgroup_cirrhosis)

# Test for subgroup differences
cat("\nTest for subgroup differences (cirrhosis):\n")
cat("Q_between =", round(ma_subgroup_cirrhosis$QM, 2), 
    ", p =", format.pval(ma_subgroup_cirrhosis$QMp, digits = 3), "\n")

# ============================================================================
# 6. SUBGROUP ANALYSIS BY BASELINE HbA1c
# ============================================================================

# Categorize studies by baseline HbA1c
studies$hba1c_group <- ifelse(studies$baseline_hba1c >= 8.0, 
                               "High HbA1c (≥8%)", 
                               "Moderate HbA1c (<8%)")

# Subgroup analysis
ma_subgroup_hba1c <- rma(yi = mean_change, 
                          sei = se_change, 
                          data = studies,
                          mods = ~ hba1c_group,
                          method = "DL")

print("\n=== SUBGROUP ANALYSIS BY BASELINE HbA1c ===")
print(ma_subgroup_hba1c)

# Test for subgroup differences
cat("\nTest for subgroup differences (baseline HbA1c):\n")
cat("Q_between =", round(ma_subgroup_hba1c$QM, 2), 
    ", p =", format.pval(ma_subgroup_hba1c$QMp, digits = 3), "\n")

# ============================================================================
# 7. LEAVE-ONE-OUT SENSITIVITY ANALYSIS
# ============================================================================

# Perform leave-one-out analysis
loo_results <- leave1out(ma_random)

print("\n=== LEAVE-ONE-OUT SENSITIVITY ANALYSIS ===")
print(loo_results)

# Create leave-one-out plot
png("Figure4_Sensitivity_Analysis.png", width = 3000, height = 2000, res = 300)
forest(loo_results,
       xlab = "Mean Difference in HbA1c (%) - Leave-One-Out",
       main = "Sensitivity Analysis: Leave-One-Out",
       cex = 0.8)
dev.off()

cat("\n✅ Sensitivity analysis plot saved as 'Figure4_Sensitivity_Analysis.png'\n")

# ============================================================================
# 8. PUBLICATION BIAS ASSESSMENT
# ============================================================================

# Egger's regression test
egger_test <- regtest(ma_random, model = "lm")

print("\n=== EGGER'S REGRESSION TEST FOR PUBLICATION BIAS ===")
print(egger_test)

cat("\nEgger's test p-value:", format.pval(egger_test$pval, digits = 3), "\n")

# Funnel plot
png("Figure5_Funnel_Plot.png", width = 3000, height = 2000, res = 300)
funnel(ma_random,
       xlab = "Mean Difference in HbA1c (%)",
       main = "Funnel Plot for Publication Bias Assessment",
       col = "blue",
       pch = 19)
dev.off()

cat("\n✅ Funnel plot saved as 'Figure5_Funnel_Plot.png'\n")

# ============================================================================
# 9. SENSITIVITY ANALYSIS: DIFFERENT CORRELATION COEFFICIENTS
# ============================================================================

# Note: In the main analysis, we assumed r = 0.5 for calculating SD of change
# Here we test sensitivity to different correlation assumptions

cat("\n=== SENSITIVITY ANALYSIS: DIFFERENT CORRELATION COEFFICIENTS ===\n")

# Function to recalculate SD of change with different correlation
recalc_sd_change <- function(sd_pre, sd_post, r) {
  sqrt(sd_pre^2 + sd_post^2 - 2 * r * sd_pre * sd_post)
}

# Assuming SD_pre ≈ SD_post ≈ SD_change / sqrt(2 * (1 - r))
# For simplicity, we'll scale the original SD_change

# Test with r = 0.3 (lower correlation)
studies$sd_change_r03 <- studies$sd_change * sqrt((1 - 0.3) / (1 - 0.5))
studies$se_change_r03 <- studies$sd_change_r03 / sqrt(studies$n)

ma_r03 <- rma(yi = mean_change, 
              sei = se_change_r03, 
              data = studies,
              method = "DL")

cat("\nWith r = 0.3:\n")
cat("Pooled MD:", round(ma_r03$beta, 2), "% (95% CI:", 
    round(ma_r03$ci.lb, 2), "to", round(ma_r03$ci.ub, 2), "%)\n")
cat("I²:", round(ma_r03$I2, 1), "%\n")

# Test with r = 0.7 (higher correlation)
studies$sd_change_r07 <- studies$sd_change * sqrt((1 - 0.7) / (1 - 0.5))
studies$se_change_r07 <- studies$sd_change_r07 / sqrt(studies$n)

ma_r07 <- rma(yi = mean_change, 
              sei = se_change_r07, 
              data = studies,
              method = "DL")

cat("\nWith r = 0.7:\n")
cat("Pooled MD:", round(ma_r07$beta, 2), "% (95% CI:", 
    round(ma_r07$ci.lb, 2), "to", round(ma_r07$ci.ub, 2), "%)\n")
cat("I²:", round(ma_r07$I2, 1), "%\n")

# ============================================================================
# 10. SUMMARY TABLE
# ============================================================================

summary_table <- data.frame(
  Analysis = c("Primary (Random-Effects, r=0.5)",
               "Fixed-Effect (r=0.5)",
               "Sensitivity (r=0.3)",
               "Sensitivity (r=0.7)"),
  
  Pooled_MD = c(round(ma_random$beta, 2),
                round(ma_fixed$beta, 2),
                round(ma_r03$beta, 2),
                round(ma_r07$beta, 2)),
  
  CI_Lower = c(round(ma_random$ci.lb, 2),
               round(ma_fixed$ci.lb, 2),
               round(ma_r03$ci.lb, 2),
               round(ma_r07$ci.lb, 2)),
  
  CI_Upper = c(round(ma_random$ci.ub, 2),
               round(ma_fixed$ci.ub, 2),
               round(ma_r03$ci.ub, 2),
               round(ma_r07$ci.ub, 2)),
  
  I2 = c(round(ma_random$I2, 1),
         0,  # Fixed-effect model has no I²
         round(ma_r03$I2, 1),
         round(ma_r07$I2, 1))
)

print("\n=== SUMMARY OF ALL ANALYSES ===")
print(summary_table)

# Save summary table
write.csv(summary_table, "Summary_Table_All_Analyses.csv", row.names = FALSE)
cat("\n✅ Summary table saved as 'Summary_Table_All_Analyses.csv'\n")

# ============================================================================
# 11. SESSION INFO
# ============================================================================

print("\n=== SESSION INFO ===")
sessionInfo()

# ============================================================================
# END OF SCRIPT
# ============================================================================

cat("\n✅ All analyses completed successfully!\n")
cat("✅ Generated files:\n")
cat("   - Figure2_Forest_Plot.png\n")
cat("   - Figure4_Sensitivity_Analysis.png\n")
cat("   - Figure5_Funnel_Plot.png\n")
cat("   - Summary_Table_All_Analyses.csv\n")
